# Supplementary material for: Streptococcus canis Are a Single Population Infecting Multiple Animal Hosts Despite the Diversity of the Universally Present M-Like Protein SCM
Source: Front Microbiol. 2019 Mar 29;10:631. doi: 10.3389/fmicb.2019.00631 (PMC6450190; doi:10.3389/fmicb.2019.00631)
Supplement: Supplementary file 4 [file Table_1.XLSX]

## Sheet: Supp table 1
Supplementary Table 1 - Data for 188 S. canis isolates used in the study
Isolate	Host	Sourcea	Country	Year of isolation	MLST ST	gki	gtr	murI	mutS	recP	xpt	yqiZ	emm typeb	scm PCRc	scm type	scm allele	Reference
SRUC001	Dog	Ear exudate	Scotland	1995	32	4	5	3	4	4	2	3	NT	positive	2	2.1	This study
SRUC002	Dog	Vaginal exudate	Scotland	1995	16	4	5	3	4	1	2	3	NT	positive	2	2.1	This study
SRUC003	Dog	Prepuce	Scotland	1996	19	6	2	4	3	4	5	1	NT	negative	11	11.1	This study
SRUC004	Dog	SSTE	Scotland	1996	36	10	2	2	7	2	1	2	NT	positive	7	7.1	This study
SRUC005	Dog	Ear exudate	Scotland	1996	35	6	1	1	6	4	10	6	NT	negative	12	12.1	This study
SRUC006	Dog	Urine	Scotland	1996	2	2	2	2	2	2	1	2	NT	positive	3	3.1	This study
SRUC007	Dog	Urine	Scotland	1996	23	8	5	3	3	1	2	3	NT	positive	1	1.1	This study
SRUC008	Dog	Ear exudate	Scotland	1996	16	4	5	3	4	1	2	3	NT	positive	2	2.1	This study
SRUC009	Dog	Ear exudate	Scotland	1997	13	4	2	4	4	5	3	4	NT	positive	2	2.1	This study
SRUC010	Dog	Ear exudate	Scotland	1997	9	3	5	3	3	1	2	3	NT	positive	1	1.1	This study
SRUC011	Dog	Ear exudate	Scotland	1997	9	3	5	3	3	1	2	3	NT	positive	1	1.3	This study
SRUC012	Dog	Eye exudate	Scotland	1997	34	6	1	1	6	4	10	1	NT	negative	12	12.1	This study
SRUC013	Dog	Vaginal exudate	Scotland	1997	2	2	2	2	2	2	1	2	NT	positive	3	3.1	This study
SRUC014	Dog	Ear exudate	Scotland	1997	19	6	2	4	3	4	5	1	NT	negative	11	11.1	This study
SRUC015	Dog	Vaginal exudate	Scotland	1997	2	2	2	2	2	2	1	2	NT	positive	3	3.1	This study
SRUC016	Dog	Ear exudate	Scotland	1997	13	4	2	4	4	5	3	4	NT	positive	2	2.1	This study
SRUC017	Dog	Vaginal exudate	Scotland	1997	9	3	5	3	3	1	2	3	NT	positive	1	1.1	This study
SRUC018	Dog	Ear exudate	Scotland	1997	13	4	2	4	4	5	3	4	NT	positive	2	2.1	This study
SRUC019	Dog	Ear exudate	Scotland	1997	13	4	2	4	4	5	3	4	NT	positive	2	2.1	This study
SRUC020	Dog	Ear exudate	Scotland	1997	34	6	1	1	6	4	10	1	NT	negative	12	12.1	This study
SRUC021	Dog	SSTE	Scotland	1997	19	6	2	4	3	4	5	1	NT	negative	11	11.1	This study
SRUC022	Dog	Vaginal exudate	Scotland	1997	2	2	2	2	2	2	1	2	NT	positive	3	3.1	This study
SRUC024	Dog	Ear exudate	Scotland	1997	23	8	5	3	3	1	2	3	NT	positive	1	1.1	This study
SRUC025	Dog	Ear exudate	Scotland	1997	9	3	5	3	3	1	2	3	NT	positive	1	1.6	This study
SRUC026	Dog	Ear exudate	Scotland	1997	9	3	5	3	3	1	2	3	NT	positive	1	1.1	This study
SRUC027	Dog	Ear exudate	Scotland	1997	16	4	5	3	4	1	2	3	NT	positive	2	2.1	This study
SRUC028	Dog	Ear exudate	Scotland	1997	2	2	2	2	2	2	1	2	NT	positive	3	3.1	This study
SRUC029	Dog	Ear exudate	Scotland	1997	16	4	5	3	4	1	2	3	NT	positive	2	2.2	This study
SRUC030	Dog	Abscess	Scotland	1997	34	6	1	1	6	4	10	1	NT	negative	12	12.1	This study
SRUC031	Dog	Ear exudate	Scotland	1997	2	2	2	2	2	2	1	2	NT	positive	3	3.3	This study
SRUC032	Dog	Eye exudate	Scotland	1997	16	4	5	3	4	1	2	3	NT	positive	2	2.1	This study
SRUC033	Dog	Ear exudate	Scotland	1997	9	3	5	3	3	1	2	3	NT	positive	1	1.1	This study
SRUC034	Dog	Interdigital cyst	Scotland	1998	34	6	1	1	6	4	10	1	NT	negative	12	12.2	This study
SRUC035	Dog	Ear exudate	Scotland	1998	36	10	2	2	7	2	1	2	NT	positive	7	7.1	This study
SRUC036	Dog	Urine	Scotland	1998	24	1	1	1	1	4	6	1	stG1389	negative	8	8.1	This study
SRUC037	Dog	Urine	Scotland	1998	23	8	5	3	3	1	2	3	NT	positive	1	1.7	This study
SRUC038	Dog	Urine	Scotland	1998	9	3	5	3	3	1	2	3	NT	positive	1	1.1	This study
SRUC039	Dog	Vaginal exudate	Scotland	1998	29	3	5	3	8	1	2	3	NT	positive	1	1.1	This study
SRUC040	Dog	Ear exudate	Scotland	1998	2	2	2	2	2	2	1	2	NT	positive	3	3.1	This study
SRUC041	Dog	Throat exudate	Scotland	1998	9	3	5	3	3	1	2	3	NT	positive	1	1.1	This study
SRUC042	Dog	Cervix exudate	Scotland	1998	9	3	5	3	3	1	2	3	NT	positive	1	1.1	This study
SRUC043	Dog	Ear exudate	Scotland	1998	24	1	1	1	1	4	6	1	stG1389	negative	8	8.1	This study
SRUC044	Dog	Ear exudate	Scotland	1998	23	8	5	3	3	1	2	3	NT	positive	1	1.7	This study
SRUC045	Dog	Ear exudate	Scotland	1998	24	1	1	1	1	4	6	1	stG1389	negative	8	8.1	This study
SRUC046	Dog	Vaginal exudate	Scotland	1999	2	2	2	2	2	2	1	2	NT	positive	3	3.1	This study
SRUC047	Dog	Ear exudate	Scotland	1999	23	8	5	3	3	1	2	3	NT	positive	1	1.1	This study
SRUC048	Dog	Eye exudate	Scotland	1999	16	4	5	3	4	1	2	3	NT	positive	2	2.1	This study
SRUC049	Dog	Pyothorax	Scotland	1999	25	9	7	3	5	7	7	5	NT	positive	4	4.1	This study
SRUC050	Dog	Interdigital cyst	Scotland	1999	23	8	5	3	3	1	2	3	NT	positive	1	1.1	This study
SRUC051	Dog	Ear exudate	Scotland	1999	31	3	9	3	3	1	2	3	NT	positive	1	1.1	This study
SRUC052	Dog	Vaginal exudate	Scotland	1999	19	6	2	4	3	4	5	1	NT	negative	11	11.1	This study
SRUC054	Dog	Joint	Scotland	1999	19	6	2	4	3	4	5	1	NT	negative	11	11.1	This study
SRUC056	Dog	Ear exudate	Scotland	1999	35	6	1	1	6	4	10	6	NT	negative	12	12.3	This study
SRUC057	Dog	Ear exudate	Scotland	2000	28	3	5	2	7	1	1	3	NT	positive	7	7.1	This study
SRUC058	Dog	Ear exudate	Scotland	2000	35	6	1	1	6	4	10	6	NT	negative	12	12.1	This study
SRUC059	Dog	Ear exudate	Scotland	2000	13	4	2	4	4	5	3	4	NT	positive	2	2.1	This study
SRUC060	Dog	Nasal exudate	Scotland	2000	2	2	2	2	2	2	1	2	NT	positive	3	3.1	This study
SRUC061	Dog	Eye	Scotland	2000	38	12	2	4	4	5	3	4	NT	positive	2	2.1	This study
SRUC062	Dog	Ear exudate	Scotland	2000	24	1	1	1	1	4	6	1	stG1389	negative	8	8.1	This study
SRUC063	Dog	Ear exudate	Scotland	2000	23	8	5	3	3	1	2	3	NT	positive	1	1.1	This study
SRUC064	Dog	Urine	Scotland	2000	34	6	1	1	6	4	10	1	NT	negative	12	12.2	This study
SRUC065	Dog	Tonsillar lesion	Scotland	2001	1	1	1	1	1	1	6	1	stG1389	negative	8	8.1	This study
SRUC066	Dog	Eye	Scotland	2001	7	2	2	2	2	4	1	2	NT	positive	3	3.1	This study
SRUC067	Dog	Abscess	Scotland	2001	37	11	5	3	3	1	2	3	NT	positive	1	1.1	This study
SRUC068	Dog	Urine	Scotland	2003	9	3	5	3	3	1	2	3	NT	positive	1	1.1	This study
SRUC069	Dog	Vaginal exudate	Scotland	2003	16	4	5	3	4	1	2	3	NT	positive	2	2.1	This study
SRUC070	Dog	Ear exudate	Scotland	2004	23	8	5	3	3	1	2	3	NT	positive	1	1.7	This study
SRUC071	Dog	Ear exudate	Scotland	2006	30	3	8	3	3	1	2	3	NT	positive	1	1.2	This study
SRUC072	Dog	Vaginal exudate	Scotland	2007	21	7	4	5	3	4	7	1	NT	negative	11	11.2	This study
SRUC073	Dog	SSTE	Scotland	2010	13	4	2	4	4	5	3	4	NT	positive	2	2.1	This study
SRUC074	Dog	Ear exudate	Scotland	2010	9	3	5	3	3	1	2	3	NT	positive	1	1.3	This study
SRUC075	Dog	SSTE	Scotland	2010	7	2	2	2	2	4	1	2	NT	positive	3	3.1	This study
SRUC076	Dog	Unknown	Scotland	2011	21	7	4	5	3	4	7	1	NT	negative	11	11.2	This study
SRUC077	Dog	Lung	Scotland	2013	9	3	5	3	3	1	2	3	NT	positive	1	1.1	This study
SRUC078	Grey seal	Lung	Scotland	1993	9	3	5	3	3	1	2	3	NT	positive	1	1.5	This study
SRUC079	Grey seal	Lung	Scotland	2002	9	3	5	3	3	1	2	3	NT	positive	1	1.5	This study
SRUC080	Grey seal	Brain	Scotland	2010	9	3	5	3	3	1	2	3	NT	positive	1	1.5	This study
SRUC081	Grey seal	Liver	Scotland	2012	9	3	5	3	3	1	2	3	NT	positive	1	1.5	This study
SRUC082	Grey seal	Liver	Scotland	2012	9	3	5	3	3	1	2	3	NT	positive	1	1.5	This study
SRUC083	Grey seal	Spleen	Scotland	2012	9	3	5	3	3	1	2	3	NT	positive	1	1.5	This study
SRUC084	Common seal	Peritoneal fluid	Scotland	1994	9	3	5	3	3	1	2	3	NT	positive	1	1.12	This study
SRUC085	Common seal	Lung	Scotland	2002	9	3	5	3	3	1	2	3	NT	positive	1	1.5	This study
SRUC086	Seal	Unknown	Scotland	1994	9	3	5	3	3	1	2	3	NT	positive	1	1.5	This study
SRUC087	Mediterranean monk seal	SSTE	Netherlands	2006	29	3	5	3	8	1	2	3	NT	positive	1	1.1	This study
SRUC088	Mediterranean monk seal	Mesenteric lymph node	Netherlands	2009	29	3	5	3	8	1	2	3	NT	positive	1	1.1	This study
SRUC089	Otter	Abscess	Scotland	1999	9	3	5	3	3	1	2	3	NT	positive	1	1.4	This study
SRUC090	Otter	Mandible	Scotland	2000	9	3	5	3	3	1	2	3	NT	positive	1	1.1	This study
SRUC091	Otter	Lung	Scotland	2001	9	3	5	3	3	1	2	3	NT	positive	1	1.1	This study
SRUC092	Otter	Kidney abscess	Scotland	2013	9	3	5	3	3	1	2	3	NT	positive	1	1.1	This study
SRUC093	Otter	Unknown	Scotland	2013	33	6	1	1	1	8	6	7	NT	positive	4	4.2	This study
SRUC094	Otter	Bite wound	Scotland	2003	2	2	2	2	2	2	1	2	NT	positive	3	3.2	This study
SRUC095	Badger	Unknown	Scotland	1993	26	1	2	4	3	1	8	3	stG663	negative	10	10.1	This study
SRUC096	Badger	Unknown	Scotland	1996	26	1	2	4	3	1	8	3	NT	negative	10	10.2	This study
SRUC097	Fox	Pleural fluid	Scotland	2014	27	3	2	6	4	5	3	4	stG1389	negative	8	8.2	This study
SRUC098	Dog	Vaginal exudate	Scotland	1999	16	4	5	3	4	1	2	3	NT	positive	2	2.1	This study
SH6002	Human	Vaginal exudate	Portugal	2011	13	4	2	4	4	5	3	4	NT	positive	2	2.1	This study
SH6391	Human	Urine	Portugal	2011	14	4	2	4	4	6	3	4	NT	positive	2	2.1	This study
SH7076	Human	Bronchoalveolar lavage	Portugal	2012	15	4	4	5	4	4	7	1	NT	negative	11	11.2	This study
SH8980	Human	SSTE	Portugal	2014	3	3	3	3	3	1	2	3	NT	positive	1	1.1	This study
SH10808	Human	Blood	Portugal	2015	9	3	5	3	3	1	2	3	NT	positive	1	1.11	This study
SH12987	Human	SSTE	Portugal	2016	18	5	2	2	2	2	1	2	NT	positive	3	3.1	This study
SH14365	Human	Blood	Portugal	2017	9	3	5	3	3	1	2	3	NT	positive	1	1.1	This study
DSM 20715	Cow	Bovine mastitis	Unknown	<1990	9	3	5	3	3	1	2	3	NT	positive	1	1.6	Pinho et al., 2013
FMV1129.05	Dog	Urine	Portugal	2005	13	4	2	4	4	5	3	4	NT	positive	2	2.1	Pinho et al., 2013
FMV1315.02	Dog	Ear exudate	Portugal	2002	1	1	1	1	1	1	6	1	stG1389	negative	8	8.1	Pinho et al., 2013
FMV1425.02	Dog	Ear exudate	Portugal	2002	1	1	1	1	1	1	6	1	stG1389	negative	8	8.1	Pinho et al., 2013
FMV1434.06	Cat	Ear exudate	Portugal	2006	9	3	5	3	3	1	2	3	NT	positive	1	1.11	Pinho et al., 2013
FMV1451.06	Dog	Ear exudate	Portugal	2006	20	7	4	5	3	1	7	3	stG1451	negative	9	9.1	Pinho et al., 2013
FMV1565.02	Dog	Urine	Portugal	2002	13	4	2	4	4	5	3	4	NT	positive	2	2.1	Pinho et al., 2013
FMV1757.03	Dog	Ear exudate	Portugal	2003	18	5	2	2	2	2	1	2	NT	positive	3	3.1	Pinho et al., 2013
FMV183.06	Dog	Ear exudate	Portugal	2006	13	4	2	4	4	5	3	4	NT	positive	2	2.1	Pinho et al., 2013
FMV1916.05	Dog	Ear exudate	Portugal	2005	22	8	2	3	3	1	2	4	NT	positive	1	1.1	Pinho et al., 2013
FMV1940.04	Dog	Ear exudate	Portugal	2004	13	4	2	4	4	5	3	4	NT	positive	2	2.1	Pinho et al., 2013
FMV2014.02	Dog	Ear exudate	Portugal	2002	13	4	2	4	4	5	3	4	NT	positive	2	2.1	Pinho et al., 2013
FMV2238.02	Dog	Ear exudate	Portugal	2002	1	1	1	1	1	1	6	1	stG1389	negative	8	8.1	Pinho et al., 2013
FMV2274.05	Dog	Ear exudate	Portugal	2005	9	3	5	3	3	1	2	3	NT	positive	1	1.16	Pinho et al., 2013
FMV2322.02	Dog	Ear exudate	Portugal	2002	1	1	1	1	1	1	6	1	stG1389	negative	8	8.3	Pinho et al., 2013
FMV2460.07	Dog	Ear exudate	Portugal	2007	16	4	5	3	4	1	2	3	NT	positive	1	1.9	Pinho et al., 2013
FMV261.04	Cat	SSTE	Portugal	2004	9	3	5	3	3	1	2	3	NT	positive	1	1.8	Pinho et al., 2013
FMV2686.01	Dog	Ear exudate	Portugal	2001	13	4	2	4	4	5	3	4	NT	positive	2	2.1	Pinho et al., 2013
FMV2797.03	Dog	SSTE	Portugal	2003	9	3	5	3	3	1	2	3	NT	positive	1	1.8	Pinho et al., 2013
FMV2861.06	Dog	Urine	Portugal	2006	9	3	5	3	3	1	2	3	NT	positive	1	1.17	Pinho et al., 2013
FMV2863.03	Dog	Urine	Portugal	2003	13	4	2	4	4	5	3	4	NT	positive	2	2.1	Pinho et al., 2013
FMV2880.03	Dog	Urine	Portugal	2003	13	4	2	4	4	5	3	4	NT	positive	2	2.1	Pinho et al., 2013
FMV3142.03	Dog	Urine	Portugal	2003	14	4	2	4	4	6	3	4	NT	positive	2	2.1	Pinho et al., 2013
FMV3257.04	Dog	Ear exudate	Portugal	2004	14	4	2	4	4	6	3	4	NT	positive	2	2.1	Pinho et al., 2013
FMV334.03	Dog	Urine	Portugal	2003	1	1	1	1	1	1	6	1	stG1389	negative	8	8.1	Pinho et al., 2013
FMV3639.06	Dog	Ear exudate	Portugal	2006	1	1	1	1	1	1	6	1	stG1389	negative	8	8.1	Pinho et al., 2013
FMV3662.06	Dog	Ear exudate	Portugal	2006	5	1	2	4	3	1	8	1	stG663	negative	10	10.3	Pinho et al., 2013
FMV3689.07	Dog	Urine	Portugal	2007	23	8	5	3	3	1	2	3	NT	positive	1	1.1	Pinho et al., 2013
FMV370.06	Dog	Ear exudate	Portugal	2006	9	3	5	3	3	1	2	3	NT	positive	1	1.3	Pinho et al., 2013
FMV3818.05	Dog	Ear exudate	Portugal	2005	14	4	2	4	4	6	3	4	NT	positive	2	2.1	Pinho et al., 2013
FMV382.04	Dog	Urine	Portugal	2004	9	3	5	3	3	1	2	3	NT	positive	1	1.3	Pinho et al., 2013
FMV3835.03	Dog	SSTE	Portugal	2003	23	8	5	3	3	1	2	3	NT	positive	1	1.1	Pinho et al., 2013
FMV4037.03	Dog	Urine	Portugal	2003	9	3	5	3	3	1	2	3	NT	positive	1	1.13	Pinho et al., 2013
FMV4399.06	Dog	Ear exudate	Portugal	2006	21	7	4	5	3	4	7	1	NT	negative	11	11.2	Pinho et al., 2013
FMV4489.05	Dog	Ear exudate	Portugal	2005	21	7	4	5	3	4	7	1	NT	negative	11	11.2	Pinho et al., 2013
FMV5002.06	Dog	Ear exudate	Portugal	2006	1	1	1	1	1	1	6	1	stG1389	negative	8	8.1	Pinho et al., 2013
FMV5369.04	Dog	Urine	Portugal	2004	9	3	5	3	3	1	2	3	NT	positive	1	1.10	Pinho et al., 2013
FMV551.02	Dog	SSTE	Portugal	2002	13	4	2	4	4	5	3	4	NT	positive	2	2.1	Pinho et al., 2013
FMV5590.06	Dog	Urine	Portugal	2006	18	5	2	2	2	2	1	2	NT	positive	3	3.1	Pinho et al., 2013
FMV565.02	Dog	Ear exudate	Portugal	2002	3	3	3	3	3	1	2	3	NT	positive	1	1.1	Pinho et al., 2013
FMV5687.03	Dog	Ear exudate	Portugal	2003	12	4	2	4	4	4	3	4	NT	positive	2	2.1	Pinho et al., 2013
FMV5829.03	Dog	SSTE	Portugal	2003	13	4	2	4	4	5	3	4	NT	positive	2	2.1	Pinho et al., 2013
FMV5857.06	Dog	Urine	Portugal	2006	2	2	2	2	2	2	1	2	NT	positive	3	3.1	Pinho et al., 2013
FMV596.02	Dog	Urine	Portugal	2002	16	4	5	3	4	1	2	3	NT	positive	2	2.1	Pinho et al., 2013
FMV6216.05	Dog	Ear exudate	Portugal	2005	6	2	2	2	2	2	4	2	NT	positive	6	6.1	Pinho et al., 2013
FMV6425.07	Dog	Ear exudate	Portugal	2007	21	7	4	5	3	4	7	1	NT	negative	11	11.2	Pinho et al., 2013
FMV7307.07	Dog	Ear exudate	Portugal	2007	9	3	5	3	3	1	2	3	NT	positive	1	1.15	Pinho et al., 2013
FMV74.05	Dog	Ear exudate	Portugal	2005	19	6	2	4	3	4	5	1	NT	negative	11	11.1	Pinho et al., 2013
FMVES5.02	Dog	SSTE	Portugal	2002	1	1	1	1	1	1	6	1	stG1389	negative	8	8.4	Pinho et al., 2013
FUB11660	Cat	SSTE	Germany	2006	9	3	5	3	3	1	2	3	NT	positive	1	1.6	Pinho et al., 2013
FUB11801	Cat	SSTE	Germany	2006	16	4	5	3	4	1	2	3	NT	positive	2	2.1	Pinho et al., 2013
FUB11826	Cat	SSTE	Germany	2006	9	3	5	3	3	1	2	3	NT	positive	1	1.6	Pinho et al., 2013
FUB12082	Cat	SSTE	Germany	2006	9	3	5	3	3	1	2	3	NT	positive	1	1.6	Pinho et al., 2013
FUB12111	Cat	SSTE	Germany	2006	9	3	5	3	3	1	2	3	NT	positive	1	1.6	Pinho et al., 2013
FUB12146	Cat	SSTE	Germany	2006	25	9	7	3	5	7	7	5	NT	positive	4	4.1	Pinho et al., 2013
FUB23673	Dog	Eye exudate	Germany	2010	17	4	6	4	4	5	3	4	NT	positive	5	5.1	Pinho et al., 2013
FUB23675	Dog	Vaginal exudate	Germany	2010	15	4	4	5	4	4	7	1	NT	negative	11	11.2	Pinho et al., 2013
FUB23676	Dog	Eye exudate	Germany	2010	24	1	1	1	1	4	6	1	stG1389	negative	8	8.1	Pinho et al., 2013
FUB23835	Dog	Vaginal exudate	Germany	2010	9	3	5	3	3	1	2	3	NT	positive	1	1.3	Pinho et al., 2013
FUB23883	Dog	Eye exudate	Germany	2010	17	4	6	4	4	5	3	4	NT	positive	5	5.1	Pinho et al., 2013
FUB23886	Horse	Gastrointestinal sample	Germany	2010	10	3	5	3	3	1	9	3	NT	positive	1	1.6	Pinho et al., 2013
FUB23887	Dog	SSTE	Germany	2010	7	2	2	2	2	4	1	2	NT	positive	3	3.1	Pinho et al., 2013
FUB23896	Dog	Vaginal exudate	Germany	2010	2	2	2	2	2	2	1	2	NT	positive	3	3.1	Pinho et al., 2013
FUB23971	Dog	Tonsillar exudate	Germany	2010	19	6	2	4	3	4	5	1	NT	negative	11	11.1	Pinho et al., 2013
FUB23999	Dog	Ear exudate	Germany	2010	21	7	4	5	3	4	7	1	stG1451	negative	9	9.1	Pinho et al., 2013
FUB24001	Dog	Vaginal exudate	Germany	2010	9	3	5	3	3	1	2	3	NT	positive	1	1.3	Pinho et al., 2013
FUB24004	Dog	Blood	Germany	2010	3	3	3	3	3	1	2	3	NT	positive	1	1.1	Pinho et al., 2013
FUB24007	Dog	SSTE	Germany	2010	3	3	3	3	3	1	2	3	NT	positive	1	1.1	Pinho et al., 2013
FUB24014	Dog	Vaginal exudate	Germany	2010	2	2	2	2	2	2	1	2	NT	negative	11	11.1	Pinho et al., 2013
FUB5449	Dog	Vaginal exudate	Germany	2002	9	3	5	3	3	1	2	3	NT	positive	1	1.1	Pinho et al., 2013
FUB6202	Dog	Respiratory tract secretion	Germany	2002	11	4	2	4	4	2	3	2	NT	positive	2	2.1	Pinho et al., 2013
FUB6204	Dog	Respiratory tract secretion	Germany	2002	11	4	2	4	4	2	3	2	NT	positive	2	2.1	Pinho et al., 2013
FUB6286	Dog	Blood	Germany	2000	8	2	2	4	4	2	3	2	NT	positive	2	2.1	Pinho et al., 2013
FUB6343	Dog	Vaginal exudate	Germany	2000	13	4	2	4	4	5	3	4	NT	positive	2	2.1	Pinho et al., 2013
FUB9195	Dog	SSTE	Germany	2004	13	4	2	4	4	5	3	4	NT	positive	2	2.1	Pinho et al., 2013
FUB9212	Dog	Vaginal exudate	Germany	2004	1	1	1	1	1	1	6	1	stG1389	negative	8	8.3	Pinho et al., 2013
FUB9324	Dog	unknown	Germany	2004	1	1	1	1	1	1	6	1	stG1389	negative	8	8.1	Pinho et al., 2013
FUB9383	Dog	SSTE	Germany	2004	1	1	1	1	1	1	6	1	stG1389	negative	8	8.3	Pinho et al., 2013
UNICAM15	Dog	Tonsillar exudate	Italy	2007	13	4	2	4	4	5	3	4	NT	positive	5	5.1	Pinho et al., 2013
SH2062	Human	SSTE	Portugal	2006	9	3	5	3	3	1	2	3	NT	positive	1	1.14	Pinho et al., 2013
SH2929	Human	Blood	Portugal	2007	9	3	5	3	3	1	2	3	NT	positive	1	1.11	Pinho et al., 2013
SH3379	Human	Respiratory tract secretion	Portugal	2008	14	4	2	4	4	6	3	4	NT	positive	2	2.1	Pinho et al., 2013
SH5085	Human	Respiratory tract secretion	Portugal	2010	9	3	5	3	3	1	2	3	NT	positive	1	1.18	Pinho et al., 2013
SH5107	Human	Blood	Portugal	2010	9	3	5	3	3	1	2	3	NT	positive	1	1.6	Pinho et al., 2013
SH5276	Human	Blood	Portugal	2010	9	3	5	3	3	1	2	3	NT	positive	1	1.1	Pinho et al., 2013
SH5565	Human	Blood	Portugal	2010	12	4	2	4	4	4	3	4	NT	positive	2	2.1	Pinho et al., 2013
aSSTE, skin and soft tissue exudate.
bNT, non-typeable.
cPCR using primers all_canis-fwd/rev previously described (Fulde et al., 2011).
