# Supplementary material for: Streptococcus canis Are a Single Population Infecting Multiple Animal Hosts Despite the Diversity of the Universally Present M-Like Protein SCM
Source: Front Microbiol. 2019 Mar 29;10:631. doi: 10.3389/fmicb.2019.00631 (PMC6450190; doi:10.3389/fmicb.2019.00631)
Supplement: Supplementary file 5 [file Table_2.XLSX]

## Sheet: Supp table 2
Supplementary Table 2 – List of primers used in this study
Primer name	Sequence (5' - 3')	Gene	Reference
Sc_Mprot_F1	GGTGAAGACAAGCTTTTTAGC	scm	This study
Sc_Mprot_R1	CGGTGTCATTCATGTACTTAG	scm	This study
Sc_Mprot_F2	GGCAAAGGAAAATAAGGAGAAG	scm	This study
Sc_Mprot_R2	CAGTAGATGACATGTTTGCTTT	scm	This study
all-canis_fwd	TAGCGTTGGAACAGCATCAC	scm	Fulde et al., 2011
all-canis_rev	CTGCCTCTGCTTTTGCTTTC	scm	Fulde et al., 2011
emm1	TATT(C/G)GCTTAGAAAATTAA	scm	https://www.cdc.gov/streplab/groupa-strep/emm-typing-protocol.html
emm2	GCAAGTTCTTCAGCTTGTTT	scm	https://www.cdc.gov/streplab/groupa-strep/emm-typing-protocol.html
emmseq2	TATTCGCTTAGAAAATTAAAAACAGG	scm	https://www.cdc.gov/streplab/groupa-strep/emm-typing-protocol.html
gki_Sc_fwd	GCTGATTTCGTAGGTATTGGTATGG	gki	This study
gki_Sc_rev	GTGAGCGTAGAAATTCTCCTGCTG	gki	This study
gtr_Sc_fwd	GGAATTGATTTAGACATCATGCCAGGAG	gtr	This study
gtr_Sc_rev	TACAATAACCCCACCATCCATG	gtr	This study
murI_Sc_fwd	TTACGGACCAAGGCCAGCTGAGC	murI	This study
murI_Sc_rev	TTTCAGGACTTGCTGTCGTATAAAA	murI	This study
mutS_fwd	AGGTCAGATGTTAGAGGCTAGG	mutS	Pinho et al., 2013
mutS_Sc_rev	CCTAATTCATCAAATAAAATGAGC	mutS	Pinho et al., 2013
recP_fwd	TGTCCGCACCCTATCAATGGAT	recP	Pinho et al., 2013
recP_Sc_rev	CGTCTTTCACAAGAATGTGTTGCC	recP	This study
Xptgc_up	TTACTTGAAGAACGCATCTTA	xpt	Pinho et al., 2013
Xptgc_dn	ATGAGGTCACTTCAATGCCC	xpt	Pinho et al., 2013
yqiz_fwd	CAGATGCTTTTAACAATTACCACATGG	yqiZ	Pinho et al., 2013
yqiZ_Sc_rev	ACCATTCACATTGACGATATCAGG	yqiZ	This study
