# Supplementary material for: Streptococcus canis Are a Single Population Infecting Multiple Animal Hosts Despite the Diversity of the Universally Present M-Like Protein SCM
Source: Front Microbiol. 2019 Mar 29;10:631. doi: 10.3389/fmicb.2019.00631 (PMC6450190; doi:10.3389/fmicb.2019.00631)
Supplement: Supplementary file 6 [file Table_3.XLSX]

## Sheet: Folha1
Supplementary Table 3 - Distribution of scm types and isolate origin among MLST STs and clonal complexes
ST (No. of isolates)	Clonal complexa	scm types (No. of isolates)	Origin(s) (No. of isolates)
9 (50)	9	scm1 (50)	Dog (23), seal (9), human (7), cat (6), otter (4), cow (1)
23 (10)	9	scm1 (10)	Dog (10)
3 (4)	9	scm1 (4)	Dog (3), human (1)
29 (3)	9	scm1 (3)	Seal (2), dog (1)
10 (1)	9	scm1 (1)	Horse (1)
30 (1)	9	scm1 (1)	Dog (1)
31 (1)	9	scm1 (1)	Dog (1)
37 (1)	9	scm1 (1)	Dog (1)
13 (20)	13	scm2 (19), scm5 (1)	Dog (19), human (1)
14 (5)	13	scm2 (5)	Dog (3), human (2)
12 (2)	13	scm2 (2)	Dog (1), human (1)
17 (2)	13	scm5 (2)	Dog (2)
38 (1)	13	scm2 (2)	Dog (1)
2 (13)	2	scm3 (12), scm11 (1)	Dog (12), otter (1)
7 (3)	2	scm3 (3)	Dog (3)
18 (3)	2	scm3 (3)	Dog (2), human (1)
6 (1)	2	scm6 (1)	Dog (1)
1 (12)	1	scm8 (12)	Dog (12)
24 (5)	1	scm8 (5)	Dog (5)
16 (11)	16	scm2 (10), scm1 (1)	Dog (10), cat (1)
32 (1)	16	scm2 (1)	Dog (1)
34 (5)	34	scm12 (5)	Dog (5)
35 (3)	34	scm12 (3)	Dog (3)
11 (2)	11	scm2 (2)	Dog (2)
8 (1)	11	scm2 (1)	Dog (1)
26 (2)	26	scm10 (2)	Badger (2)
5 (1)	26	scm10 (1)	Dog (1)
19 (7)	S	scm11 (7)	Dog (7)
21 (6)	S	scm11 (5), scm9 (1)	Dog (6)
15 (2)	S	scm11 (2)	Dog (1), human (1)
25 (2)	S	scm4 (2)	Dog (1), cat (1)
36 (2)	S	scm7 (2)	Dog (2)
20 (1)	S	scm9 (1)	Dog (1)
22 (1)	S	scm1 (1)	Dog (1)
27 (1)	S	scm8 (1)	Fox (1)
28 (1)	S	scm7 (1)	Dog (1)
33 (1)	S	scm4 (1)	Otter (1)
aClonal complexes were defined at SLV level and are identified by the putative founder. S, singleton
